# Supplementary material for: Drivers of wolf depredation reporting and compensation use intentions by livestock producers
Source: PeerJ. 2026 Feb 2;14:e20732. doi: 10.7717/peerj.20732 (PMC12875219; doi:10.7717/peerj.20732)
Supplement: Supplemental Information 1 [file peerj-14-20732-s001.r]

#---------------------------------------------------------------
# Depredation Reporting and Compensation Survey Regressions
# Rae Nickerson, 2025, CCC Funding, CSU
#--------------------------------------------------------------#

#### Load libraries
library(ggplot2)
library(tidyverse)
library(dplyr)
library(mice)
library(car)
library(rcompanion)
library(glmnet)
library(GGally)
library(jtools)
library(QuantPsyc)
library(modeest)
library(imputeMissings)
library(miceadds)
library(naniar)
library(remotes)
library(gglasso)
library(psych)
library(caret)
library(cli)
library(stringr)

# Code to replace the ck37r package (error):
impute_missing_values <- function(data, type = "standard", add_indicators = TRUE,
                                  prefix = "miss_", skip_vars = NULL, all_vars = FALSE,
                                  remove_constant = TRUE, remove_collinear = TRUE, values = NULL,
                                  h2o_glrm = NULL, glrm_k = 10L, verbose = FALSE)
{
  missing_indicators = NULL
  new_data = data
  non_skipped_vars = !colnames(data) %in% skip_vars
  results = list(type = type, add_indicators = add_indicators,
                 skip_vars = skip_vars, prefix = prefix)
  any_nas = which(sapply(colnames(data), function(col) !col %in%
                           skip_vars && anyNA(data[[col]])))
  if (verbose) {
    cat("Found", length(any_nas), "variables with NAs.\n")
  }
  if (type == "standard") {
    if (verbose) {
      cat("Running standard imputation.\n")
    }
    impute_values = vector("list", sum(non_skipped_vars))
    names(impute_values) = colnames(data[non_skipped_vars])
    if (all_vars) {
      loop_over = which(non_skipped_vars)
      names(loop_over) = colnames(data)[non_skipped_vars]
    }
    else {
      loop_over = any_nas
    }
    sum_nas = sapply(loop_over, function(col_i) sum(is.na(data[[col_i]])))
    col_classes = sapply(loop_over, function(col_i) class(data[[col_i]]))
    for (i in loop_over) {
      colname = names(loop_over)[loop_over == i]
      nas = sum_nas[colname]
      col_class = col_classes[colname]
      if (verbose) {
        cat("Imputing", colname, paste0("(",
                                        i, " ", col_class, ")"), "with",
            prettyNum(nas, big.mark = ","), "NAs.")
      }
      if (colname %in% names(values)) {
        impute_value = values[[colname]]
        if (verbose) {
          cat(" Pre-filled.")
        }
      }
      else if (col_class %in% c("factor")) {
        impute_value = Mode(data[[i]], exclude_na = TRUE)[1]
      }
      else if (col_class %in% c("integer", "numeric",
                                "logical", "labelled", "integer64")) {
        impute_value = median(data[[i]], na.rm = TRUE)
      }
      else {
        warning(paste(colname, "should be numeric or factor type. But its class is",
                      col_class))
      }
      if (verbose) {
        cat(" Impute value:", impute_value, "\n")
      }
      impute_values[[colname]] = impute_value
      if (nas == nrow(data)) {
        if (verbose) {
          cat("Note: cannot impute", colname, "because all values are NA.\n")
        }
        next
      }
      else if (nas == 0) {
        next
      }
      else {
        new_data[is.na(data[[i]]), i] = impute_value
      }
    }
    if (!all_vars) {
      impute_values = impute_values[names(any_nas)]
    }
    results$impute_values = impute_values
  }
  else if (type == "knn") {
    if (verbose) {
      cat("Running knn imputation. NOTE: this will standardize your data!\n")
    }
    if (!"RANN" %in% installed.packages()) {
      stop("knn imputation requires the RANN package. Please run install.packages(\"RANN\")")
    }
    impute_info = caret::preProcess(new_data, method = c("knnImpute"))
    new_data = predict(impute_info, new_data)
    results$impute_info = impute_info
  }
  else if (type == "glrm") {
    if (verbose) {
      cat("Running glrm imputation via h2o.\n")
    }
    capture.output({
      h2o::h2o.init(nthreads = -1)
    }, split = verbose)
    capture.output({
      df_h2o = h2o::as.h2o(new_data[, !names(new_data) %in%
                                      skip_vars])
    }, split = verbose)
    if (is.null(h2o_glrm)) {
      capture.output({
        model_glrm = h2o::h2o.glrm(training_frame = df_h2o,
                                   k = min(ncol(df_h2o), glrm_k), loss = "Quadratic",
                                   init = "SVD", svd_method = "GramSVD",
                                   regularization_x = "None", regularization_y = "None",
                                   min_step_size = 1e-06, max_iterations = 1000)
      }, split = verbose)
    }
    else {
      model_glrm = h2o_glrm
    }
    capture.output({
      imp_h2o = predict(model_glrm, df_h2o)
    }, split = verbose)
    results$h2o_glrm = model_glrm
    capture.output({
      glrm_data = as.data.frame(imp_h2o)
    }, split = verbose)
    names(glrm_data) = setdiff(names(data), skip_vars)
    for (colname_i in names(any_nas)) {
      missing_val = is.na(new_data[[colname_i]])
      new_data[missing_val, colname_i] = glrm_data[missing_val,
                                                   colname_i]
    }
  }
  if (add_indicators) {
    if (length(any_nas) > 0L) {
      if (verbose) {
        cat("Generating missingness indicators.\n")
      }
      missing_indicators = missingness_indicators(data[,
                                                       names(any_nas), drop = FALSE], prefix = prefix,
                                                  remove_constant = remove_constant, remove_collinear = remove_collinear,
                                                  verbose = verbose)
      if (verbose) {
        cat(paste0("Indicators added (", ncol(missing_indicators),
                   "):"), paste(colnames(missing_indicators),
                                collapse = ", "), "\n")
      }
      results$indicators_added = colnames(missing_indicators)
      new_data = cbind(new_data, missing_indicators)
    }
  }
  results$data = new_data
  results
}

missingness_indicators<-function (data, prefix = "miss_", remove_constant = TRUE,
                                  remove_collinear = TRUE, skip_vars = c(), verbose = FALSE){
  any_nas = which(sapply(data[, !colnames(data) %in% skip_vars,
                              drop = FALSE], function(col) anyNA(col)))
  if (verbose) {
    cat("Generating", length(any_nas), "missingness indicators.\n")
  }
  indicators = 1L * is.na(data[, names(any_nas), drop = FALSE])
  if (length(any_nas) > 0) {
    colnames(indicators) = paste0(prefix, names(any_nas))
  }
  if (remove_constant) {
    col_means = colMeans(indicators)
    if (verbose) {
      num_removed = sum(col_means %in% c(0, 1))
      if (num_removed > 0) {
        cat("Removing", num_removed, "indicators that are constant.\n")
      }
    }
    indicators = indicators[, !col_means %in% c(0, 1), drop = FALSE]
  }
  if (remove_collinear) {
    if (verbose) {
      cat("Checking for collinearity of indicators.\n")
    }
    linear_combos = caret::findLinearCombos(indicators)
    remove_columns = linear_combos$remove
    if (length(linear_combos$remove) > 0L) {
      if (verbose) {
        cat("Removing", length(linear_combos$remove),
            "indicators due to collinearity:\n")
        cat(paste0(colnames(indicators)[linear_combos$remove],
                   collapse = ", "), "\n")
      }
      indicators = indicators[, -linear_combos$remove,
                              drop = FALSE]
    }
  }
  if (verbose) {
    cat("Final number of indicators:", ncol(indicators),
        "\n")
  }
  return(indicators)
}

#-----------------------------------------#
#### Future Reporting + C TPB
#-----------------------------------------#

# Read in data
survey_rtpb <- read_excel("/Users/rachaelnickerson/Desktop/CH1_Oct_24/Peer_J/RTPB_Final_2025.xlsx", 
                       na = c("NA", ""))

# Label categorical variables as factor types
survey_rtpb$Cattle = as.factor(survey_rtpb$Cattle)
survey_rtpb$Sheep = as.factor(survey_rtpb$Sheep)
survey_rtpb$PrivateLand = as.factor(survey_rtpb$PrivateLand)
survey_rtpb$State <- as.factor(survey_rtpb$State)
survey_rtpb$Dep <- as.factor(survey_rtpb$Dep)
survey_rtpb$Report <- as.factor(survey_rtpb$Report)
survey_rtpb$RRecord <- as.integer(survey_rtpb$RRecord)
survey_rtpb$Comp <- as.factor(survey_rtpb$Comp)
survey_rtpb$Gender <- as.factor(survey_rtpb$Gender)

# Check that all variables are coded correctly
str(survey_rtpb)

# Recode all -99s as missing
#recode factors:
survey_rtpb[survey_rtpb=="-99"] <- NA
#recode numeric:
survey_rtpb[survey_rtpb==-99] <- NA 
survey_rtpb <- droplevels(survey_rtpb) #drop -99 factor levels
str(survey_rtpb)

# Remove categorical variables and DV to run correlation matrix:
survey.cor <- survey_rtpb
survey.cor$Cattle <- NULL
survey.cor$Sheep <- NULL
survey.cor$PrivateLand <- NULL
survey.cor$State <- NULL
survey.cor$Dep <- NULL
survey.cor$Report <- NULL
survey.cor$Comp <- NULL
survey.cor$Gender <- NULL
survey.cor$FR <- NULL

# Run matrix:
cor(x = as.matrix(survey.cor), method = "pearson", use = "pairwise.complete.obs")

####### Cronbach's Alpha on combined variables CDifficult and CTime:
selected_data <- survey_rtpb[, c("CDifficult", "CTime")]
# reset plotting parameters to default:
dev.off()
par()

# calculate Cronbach's Alpha
install.packages("psych")
library(psych)
alpha_result <- alpha(selected_data)
print(alpha_result)

# combine with the mean
survey_rtpb$PBC <- rowMeans(survey_rtpb[, c("CDifficult", "CTime")], na.rm = TRUE)

# Save the data frame as another object so that we can use the original data frame for multiple imputation sensitivity test
survey_rtpb_or <- survey_rtpb

# Remove past compensation behavior variable (since have TPB comp here)
survey_rtpb$Comp <- NULL
# Remove past reporting behavior variable:
survey_rtpb$Report <- NULL
# Remove correlated variables
survey_rtpb$CDifficult <- NULL
survey_rtpb$CTime <- NULL

# Code to use the "mode" function:
Mode<-function (x, exclude_na = TRUE){
  ux = unique(x)
  if (exclude_na) {
    ux = setdiff(ux, NA)
  }
  tab = tabulate(match(x, ux))
  ux[tab == max(tab)]
}

# Check missingness
install.packages("naniar")
library(naniar)
miss_var_summary(survey_rtpb)
miss_var_table(survey_rtpb)
table(survey_rtpb$Dep)

# Check how much a complete case analysis would drop
sum(complete.cases(survey_rtpb))

# Check out the pattern of missing data
p_missing <- unlist(lapply(survey_rtpb, function(x) sum(is.na(x))))/nrow(survey_rtpb)
sort(p_missing[p_missing > 0], decreasing = TRUE)

# Mean/median/mode impute missing data: (this function adds an indicator variables "miss_X", etc., denoting imputed values)
df = impute_missing_values(survey_rtpb)$data

#-----------------------------------------
# Analysis #1: Run lasso regression on median imputed data
#-----------------------------------------

df2 <-df 

# Add a "lev" to the end of variables so when converted to indicators can see: "original variable_factor level" in the variable name
colnames(df2) <- paste0(colnames(df),"lev") 

xmatrix = model.matrix(lm(FRlev ~ ., data = df2))
y_vector = df2$FR

set.seed(20201009)

# Note alpha=1 to specifically use LASSO
library(glmnet)
lassofit = cv.glmnet(xmatrix, y_vector, alpha = 1) 
find_coef = coef(lassofit, s=lassofit$lambda.min)
find_coef

# Convert to a dataframe
lasso_coef= data.frame(var=rownames(find_coef), coef=find_coef[,1])
lasso_coef
summary(lasso_coef)

# Note: miss dep, miss age, and miss attitudeR means that data not missing at random (MCAR)

#-----------------------------------------
# Analysis #2: Run linear regression on lasso-selected variables (median imputed dataset)
#-----------------------------------------

# Select non-zero coefficients for OLS regression analysis
selected_vars <- lasso_coef %>% filter(coef!=0, var!="(Intercept)") 
selected_vars <- selected_vars$var

# Try filtering without pipes
selected_vars <- lasso_coef[lasso_coef$coef != 0 & lasso_coef$var != "(Intercept)", ]
selected_vars <- selected_vars$var

# Select the original variable names for regression analysis so all factor levels are included (right now, they are indicator variables)
library(stringr)
selected_vars <- unique(str_split(selected_vars,"lev", simplify = T)[,1])

# Call in the imputed dataset of selected variables
df_select <- df %>% subset(., select=c("FR",selected_vars)) %>% as.data.frame()

# Add back in spaces so factor levels are interpretable
colnames(df_select) <- paste0(colnames(df_select),"_")

# Run regression on imputed data
res_imp <- lm(FR_~., data=df_select)
lasso_summary <- summary(res_imp)
print(lasso_summary)

# Calculate Beta Coefficients
install.packages("lm.beta")
library(lm.beta)
betas <- lm.beta(res_imp)
betas

### Bonferroni Adjustment:
library(broom)
res_imp_summary <- tidy(res_imp)
res_imp_summary$bonferroni_p <- p.adjust(res_imp_summary$p.value, method = "bonferroni")
print(res_imp_summary)

### BH adjustment:
library(broom)
summary_table <- tidy(res_imp)  # or pooled model
summary_table$BH_p <- p.adjust(summary_table$p.value, method = "BH")
print(summary_table)

# Sensitivity Test Using Multiple Imputation on mean replaced dataset:
# call in the dataset saved for multiple imputation and remove all other
# variables other than the one's selected by LASSO above
library(dplyr)
library(stringr)
library(mice)
library(broom)
library(tidyr)

# select lasso variables
selected_vars <- lasso_coef %>%
  filter(coef != 0, var != "(Intercept)") %>%
  pull(var)

# remove "miss_" variables and strip "lev" suffix
selected_original_vars <- selected_vars[!grepl("^miss_", selected_vars)]  
selected_original_vars <- unique(str_remove(selected_original_vars, "lev.*$"))

# create dataset with FR and selected variables
survey_mi <- survey_rtpb_or %>%
  dplyr::select(FR, all_of(selected_original_vars))

# run imputation
set.seed(123)
imp <- mice(survey_mi, m = 5, method = 'pmm', printFlag = FALSE)

# fit model on imputed datasets
# prepare predictor string (all variables except FR)
predictors <- setdiff(names(survey_mi), "FR")
predictor_string <- paste(predictors, collapse = " + ")

# fit model on imputed data, using explicit formula string inside with()
fit <- with(imp, lm(as.formula(paste("FR ~", predictor_string))))

# pool results
pooled <- pool(fit)
summary_pooled <- summary(pooled)
print(summary_pooled)

# compare mean and multiple imputation outputs
# pull data
lasso_summary <- tidy(res_imp)  
pooled_summary <- as_tibble(summary_pooled)

# fix variable names
lasso_summary <- lasso_summary %>% 
  mutate(term_clean = gsub("_$", "", term))

pooled_summary <- pooled_summary %>% 
  mutate(term_clean = gsub("_$", "", term))

# join
comparison <- full_join(
  lasso_summary, pooled_summary, 
  by = "term_clean", suffix = c("_lasso", "_pooled")
) %>%
  dplyr::select(
    term_clean,
    starts_with("estimate"),
    starts_with("std.error"),
    starts_with("p.value"),
    everything()
  )
comparison

# Mutation option 2:
survey_rtpb_or$Comp <- NULL
survey_rtpb_or$Report <- NULL
survey_rtpb_or$CDifficult <- NULL
survey_rtpb_or$CTime <- NULL
survey_rtpb_or$Nonlethals <- NULL
survey_rtpb_or$HeadCount <- NULL
survey_rtpb_or$PrivateLand <- NULL
survey_rtpb_or$Cattle <- NULL
survey_rtpb_or$State <- NULL
survey_rtpb_or$Dep <- NULL
survey_rtpb_or$RNoFeds <- NULL
survey_rtpb_or$RNoState <- NULL
survey_rtpb_or$RNoEnviro <- NULL
survey_rtpb_or$RTimedetect <- NULL
survey_rtpb_or$RTimeConfirm <- NULL
survey_rtpb_or$RKnowHow <- NULL
survey_rtpb_or$PBC <- NULL
survey_rtpb_or$CAmount <- NULL
survey_rtpb_or$CNorm <- NULL
survey_rtpb_or$CNP <- NULL
survey_rtpb_or$Gender <- NULL

library(mice)
imp <- mice(survey_rtpb_or[, c("FR", selected_vars)], m = 5, method = 'pmm', seed = 123)

# Run OLS on imputed datasets
fit <- with(imp, lm(FR ~ var1 + var2 + ...))
summary(pool(fit))

### Double sensitivity test adding missingness indicators back into lasso selected, non-mean-replaced variables
# pull the lasso-selected variable column names
selected_vars <- c("Worry", "Sheep", "AttitudeR", "RIdentify", "RRecord", "RTrust", "RNorm", "RNP",
                   "AttitudeC", "Cvulnerable", "Age", "Dep", "AttitudeR")

# subset from survey_rtpb directly and add missingness indicators
survey_selected <- survey_rtpb %>%
  dplyr::select(all_of(selected_vars)) %>%  # Select variables from survey_rtpb
  mutate(
    miss_age = ifelse(is.na(Age), 1, 0),
    miss_dep = ifelse(is.na(Dep), 1, 0),
    miss_attitudeR = ifelse(is.na(AttitudeR), 1, 0)
  )

# add back FR
survey_selected$FR <- survey_rtpb$FR

# run MI
imputed_data <- mice(survey_selected, m = 20, method = 'pmm', seed = 123)
completed_data <- complete(imputed_data, action = "long", include = TRUE)

model_fit <- with(imputed_data, lm(FR ~ Sheep + AttitudeR + RIdentify + RRecord +
                                     RTrust + RNorm + RNP + AttitudeC + Cvulnerable +
                                     Age + Dep + miss_age + miss_dep + miss_attitudeR))

# Pool and summarize
pooled_results <- pool(model_fit)
summary(pooled_results)

#### Betas and BH adjustment on MI data

# create one completed dataset (for computing SDs only — not for inference)
completed_data <- complete(imputed_data, 1)

# create model matrix for predictors
predictors <- c("Sheep", "AttitudeR", "RIdentify", "RRecord", "RTrust", "RNorm", "RNP",
                "AttitudeC", "Cvulnerable", "Age", "Dep", "miss_age", "miss_dep", "miss_attitudeR")
X <- model.matrix(~ ., data = completed_data[, predictors])[, -1]  # Drop intercept
FR <- completed_data$FR

# double check the rows match
stopifnot(nrow(X) == length(FR))

# calculate standard deviations
sd_outcome <- sd(FR, na.rm = TRUE)
sd_predictors <- apply(X, 2, sd, na.rm = TRUE)

# get unstandardized pooled coefficients (don't need intercept)
unstd_coefs <- pooled_results$estimate[-1]  

# calculate standardized beta coefficients
std_beta <- unstd_coefs * (sd_predictors / sd_outcome)

# combine all into summary table
summary_clean <- pooled_results[-1, ]  # Drop intercept
summary_clean$std_beta <- std_beta
summary_clean$BH_p <- p.adjust(summary_clean$p.value, method = "BH")

# format nicely :)
summary_clean %>%
  as_tibble() %>%
  mutate(
    estimate = round(estimate, 3),
    std_error = round(std.error, 3),
    statistic = round(statistic, 2),
    std_beta = round(std_beta, 3),
    p.value = format.pval(p.value, digits = 3, eps = 0.001),
    BH_p = format.pval(BH_p, digits = 3, eps = 0.001)
  ) %>%
  arrange(BH_p) %>%
  print(n = Inf)

######### Sensitivity Test Using Multiple Imputation, then Subsetting to LASSO-selected Variables
library(mice)
library(broom)
library(dplyr)
library(tibble)
library(scales)

# get all the predictors first
full_predictors <- c("Cattle", "Sheep", "PrivateLand", "HeadCount", "Dep", "State", "Worry", "AttitudeR", "RIdentify", "RRecord", "RNoFeds", "RTrust", "RNoState", 
                     "AttitudeC", "CNP", "CNorm", "Age", "Gender", "RNoEnviro", "RTimedetect", "RTimeConfirm", "RKnowHow", "RNP", "RNorm", 
                     "Cvulnerable", "PBC", "CAmount")

# LASSO-selected predictors
lasso_vars <- c("Sheep", "Dep", "Worry", "AttitudeR", "RIdentify", "RRecord", "RTrust", 
                "AttitudeC", "Age", "RNP", "RNorm", "Cvulnerable")

# subset data and include outcome for imputation
survey_selected <- survey_rtpb %>%
  dplyr::select(all_of(full_predictors), FR)

# run MI:
imputed_data <- mice(survey_selected, m = 20, method = 'pmm', seed = 123)

# fit model using Lasso selected predictors:
# save a model version for SD extraction later
model_formula <- FR ~ Sheep + Dep + Worry + AttitudeR + RIdentify + RRecord + RTrust + 
AttitudeC + Age + RNP + RNorm + Cvulnerable

# fit OLS
model_fit <- with(
  imputed_data,
  lm(FR ~ Sheep + Dep + Worry + AttitudeR + RIdentify + RRecord + RTrust + 
       AttitudeC + Age + RNP + RNorm + Cvulnerable)
)

# pool results using Rubin's Rule
pooled_results <- pool(model_fit)
summary_pooled <- summary(pooled_results)
summary_pooled

# Standardized Betas and BH adjustment:
# set up to retrieve SDs
completed_data <- complete(imputed_data, 1)
# remove intercept
X <- model.matrix(model_formula, data = completed_data)[, -1]
FR <- completed_data$FR

# check dimensions
stopifnot(nrow(X) == length(FR))

# Sds
sd_outcome <- sd(FR, na.rm = TRUE)
sd_predictors <- apply(X, 2, sd, na.rm = TRUE)

# Standardized Betas
unstd_coefs <- summary_pooled$estimate[-1]
std_beta <- unstd_coefs * (sd_predictors / sd_outcome)

# combine into summary table
summary_clean <- summary_pooled[-1, ]  # Drop intercept
summary_clean$std_beta <- std_beta
summary_clean$BH_p <- p.adjust(summary_clean$p.value, method = "BH")

# clean for view
summary_clean %>%
  as_tibble() %>%
  mutate(
    estimate = round(estimate, 3),
    std_error = round(std.error, 3),
    statistic = round(statistic, 2),
    std_beta = round(std_beta, 3),
    p.value = format.pval(p.value, digits = 3, eps = 0.001),
    BH_p = format.pval(BH_p, digits = 3, eps = 0.001)
  ) %>%
  arrange(BH_p) %>%
  print(n = Inf)


#---------------------------------------------------------------#
#### Future Reporting
#---------------------------------------------------------------#

# Delete everything
rm(list=ls())

# Code to replace the ck37r package (error):
impute_missing_values <- function(data, type = "standard", add_indicators = TRUE,
                                  prefix = "miss_", skip_vars = NULL, all_vars = FALSE,
                                  remove_constant = TRUE, remove_collinear = TRUE, values = NULL,
                                  h2o_glrm = NULL, glrm_k = 10L, verbose = FALSE)
{
  missing_indicators = NULL
  new_data = data
  non_skipped_vars = !colnames(data) %in% skip_vars
  results = list(type = type, add_indicators = add_indicators,
                 skip_vars = skip_vars, prefix = prefix)
  any_nas = which(sapply(colnames(data), function(col) !col %in%
                           skip_vars && anyNA(data[[col]])))
  if (verbose) {
    cat("Found", length(any_nas), "variables with NAs.\n")
  }
  if (type == "standard") {
    if (verbose) {
      cat("Running standard imputation.\n")
    }
    impute_values = vector("list", sum(non_skipped_vars))
    names(impute_values) = colnames(data[non_skipped_vars])
    if (all_vars) {
      loop_over = which(non_skipped_vars)
      names(loop_over) = colnames(data)[non_skipped_vars]
    }
    else {
      loop_over = any_nas
    }
    sum_nas = sapply(loop_over, function(col_i) sum(is.na(data[[col_i]])))
    col_classes = sapply(loop_over, function(col_i) class(data[[col_i]]))
    for (i in loop_over) {
      colname = names(loop_over)[loop_over == i]
      nas = sum_nas[colname]
      col_class = col_classes[colname]
      if (verbose) {
        cat("Imputing", colname, paste0("(",
                                        i, " ", col_class, ")"), "with",
            prettyNum(nas, big.mark = ","), "NAs.")
      }
      if (colname %in% names(values)) {
        impute_value = values[[colname]]
        if (verbose) {
          cat(" Pre-filled.")
        }
      }
      else if (col_class %in% c("factor")) {
        impute_value = Mode(data[[i]], exclude_na = TRUE)[1]
      }
      else if (col_class %in% c("integer", "numeric",
                                "logical", "labelled", "integer64")) {
        impute_value = median(data[[i]], na.rm = TRUE)
      }
      else {
        warning(paste(colname, "should be numeric or factor type. But its class is",
                      col_class))
      }
      if (verbose) {
        cat(" Impute value:", impute_value, "\n")
      }
      impute_values[[colname]] = impute_value
      if (nas == nrow(data)) {
        if (verbose) {
          cat("Note: cannot impute", colname, "because all values are NA.\n")
        }
        next
      }
      else if (nas == 0) {
        next
      }
      else {
        new_data[is.na(data[[i]]), i] = impute_value
      }
    }
    if (!all_vars) {
      impute_values = impute_values[names(any_nas)]
    }
    results$impute_values = impute_values
  }
  else if (type == "knn") {
    if (verbose) {
      cat("Running knn imputation. NOTE: this will standardize your data!\n")
    }
    if (!"RANN" %in% installed.packages()) {
      stop("knn imputation requires the RANN package. Please run install.packages(\"RANN\")")
    }
    impute_info = caret::preProcess(new_data, method = c("knnImpute"))
    new_data = predict(impute_info, new_data)
    results$impute_info = impute_info
  }
  else if (type == "glrm") {
    if (verbose) {
      cat("Running glrm imputation via h2o.\n")
    }
    capture.output({
      h2o::h2o.init(nthreads = -1)
    }, split = verbose)
    capture.output({
      df_h2o = h2o::as.h2o(new_data[, !names(new_data) %in%
                                      skip_vars])
    }, split = verbose)
    if (is.null(h2o_glrm)) {
      capture.output({
        model_glrm = h2o::h2o.glrm(training_frame = df_h2o,
                                   k = min(ncol(df_h2o), glrm_k), loss = "Quadratic",
                                   init = "SVD", svd_method = "GramSVD",
                                   regularization_x = "None", regularization_y = "None",
                                   min_step_size = 1e-06, max_iterations = 1000)
      }, split = verbose)
    }
    else {
      model_glrm = h2o_glrm
    }
    capture.output({
      imp_h2o = predict(model_glrm, df_h2o)
    }, split = verbose)
    results$h2o_glrm = model_glrm
    capture.output({
      glrm_data = as.data.frame(imp_h2o)
    }, split = verbose)
    names(glrm_data) = setdiff(names(data), skip_vars)
    for (colname_i in names(any_nas)) {
      missing_val = is.na(new_data[[colname_i]])
      new_data[missing_val, colname_i] = glrm_data[missing_val,
                                                   colname_i]
    }
  }
  if (add_indicators) {
    if (length(any_nas) > 0L) {
      if (verbose) {
        cat("Generating missingness indicators.\n")
      }
      missing_indicators = missingness_indicators(data[,
                                                       names(any_nas), drop = FALSE], prefix = prefix,
                                                  remove_constant = remove_constant, remove_collinear = remove_collinear,
                                                  verbose = verbose)
      if (verbose) {
        cat(paste0("Indicators added (", ncol(missing_indicators),
                   "):"), paste(colnames(missing_indicators),
                                collapse = ", "), "\n")
      }
      results$indicators_added = colnames(missing_indicators)
      new_data = cbind(new_data, missing_indicators)
    }
  }
  results$data = new_data
  results
}

missingness_indicators<-function (data, prefix = "miss_", remove_constant = TRUE,
                                  remove_collinear = TRUE, skip_vars = c(), verbose = FALSE){
  any_nas = which(sapply(data[, !colnames(data) %in% skip_vars,
                              drop = FALSE], function(col) anyNA(col)))
  if (verbose) {
    cat("Generating", length(any_nas), "missingness indicators.\n")
  }
  indicators = 1L * is.na(data[, names(any_nas), drop = FALSE])
  if (length(any_nas) > 0) {
    colnames(indicators) = paste0(prefix, names(any_nas))
  }
  if (remove_constant) {
    col_means = colMeans(indicators)
    if (verbose) {
      num_removed = sum(col_means %in% c(0, 1))
      if (num_removed > 0) {
        cat("Removing", num_removed, "indicators that are constant.\n")
      }
    }
    indicators = indicators[, !col_means %in% c(0, 1), drop = FALSE]
  }
  if (remove_collinear) {
    if (verbose) {
      cat("Checking for collinearity of indicators.\n")
    }
    linear_combos = caret::findLinearCombos(indicators)
    remove_columns = linear_combos$remove
    if (length(linear_combos$remove) > 0L) {
      if (verbose) {
        cat("Removing", length(linear_combos$remove),
            "indicators due to collinearity:\n")
        cat(paste0(colnames(indicators)[linear_combos$remove],
                   collapse = ", "), "\n")
      }
      indicators = indicators[, -linear_combos$remove,
                              drop = FALSE]
    }
  }
  if (verbose) {
    cat("Final number of indicators:", ncol(indicators),
        "\n")
  }
  return(indicators)
}

# Read in data
survey_r <- read_excel("/Users/rachaelnickerson/Desktop/CH1_Oct_24/Peer_J/RFinal_2025.xlsx", 
                       na = c("NA", ""))

# Label categorical variables as factors types
survey_r$Cattle = as.factor(survey_r$Cattle)
survey_r$Sheep = as.factor(survey_r$Sheep)
survey_r$PrivateLand = as.factor(survey_r$PrivateLand)
survey_r$State <- as.factor(survey_r$State)
survey_r$Dep <- as.factor(survey_r$Dep)
survey_r$Report <- as.factor(survey_r$Report)
survey_r$RRecord <- as.integer(survey_r$RRecord)
survey_r$Comp <- as.factor(survey_r$Comp)
survey_r$Gender <- as.factor(survey_r$Gender)

# Check that all variables are coded correctly
str(survey_r)

# Recode all -99s as missing
# recode factors:
survey_r[survey_r=="-99"] <- NA
#recode numeric:
survey_r[survey_r==-99] <- NA 
survey_r <- droplevels(survey_r) #drop -99 factor levels
str(survey_r)

# Remove categorical variables to run correlation matrix:
survey.cor <- survey_r
survey.cor$Cattle <- NULL
survey.cor$Sheep <- NULL
survey.cor$PrivateLand <- NULL
survey.cor$State <- NULL
survey.cor$Dep <- NULL
survey.cor$Report <- NULL
survey.cor$Comp <- NULL
survey.cor$Gender <- NULL
survey.cor$FR <- NULL

# Run matrix:
cor(x = as.matrix(survey.cor), method = "pearson", use = "pairwise.complete.obs")


# Save the data frame as another object so that we can use the original data frame for multiple imputation
survey_r_or <- survey_r

# Remove past reporting and compensation behavior variables because of correlation and skip logic:
survey_r$Report <- NULL
survey_r$Comp <- NULL

# Code to use the "mode" function:
Mode<-function (x, exclude_na = TRUE){
  ux = unique(x)
  if (exclude_na) {
    ux = setdiff(ux, NA)
  }
  tab = tabulate(match(x, ux))
  ux[tab == max(tab)]
}

# Check missingness
library(naniar)
miss_var_table(survey_r)
table(survey_r$Dep)

# Check how much a complete case analysis would drop
sum(complete.cases(survey_r))

# Check out the pattern of missing data
p_missing <- unlist(lapply(survey_r, function(x) sum(is.na(x))))/nrow(survey_r)
sort(p_missing[p_missing > 0], decreasing = TRUE)

# Median/mode impute missing data: (this function adds an indicator variables "miss_X", etc., denoting values that were imputed for the X variable)
df = impute_missing_values(survey_r)$data

#-----------------------------------------
# Analysis #1: Run lasso regression on median imputed data
#-----------------------------------------

df2 <-df
# Add a "lev" to the end of variables so when converted to indicators can see: "original variable_factor level" in the variable name
colnames(df2) <- paste0(colnames(df),"lev") 

xmatrix = model.matrix(lm(FRlev ~ ., data = df2))
y_vector = df2$FR

set.seed(20201009)

# Note alpha=1 to specifically use LASSO
library(glmnet)
lassofit = cv.glmnet(xmatrix, y_vector, alpha = 1) 
find_coef = coef(lassofit, s=lassofit$lambda.min)
find_coef

# Convert to a dataframe
lasso_coef= data.frame(var=rownames(find_coef), coef=find_coef[,1])
lasso_coef


#-----------------------------------------
# Analysis #2: Run linear regression on lasso-selected variables (median imputed dataset)
#-----------------------------------------

# Select non-zero coefficients for OLS regression analysis
selected_vars <- lasso_coef %>% filter(coef!=0, var!="(Intercept)") 
selected_vars <- selected_vars$var

# Try filtering without pipes
selected_vars <- lasso_coef[lasso_coef$coef != 0 & lasso_coef$var != "(Intercept)", ]
selected_vars <- selected_vars$var

# Select the original variable names for regression analysis so all factor levels are included (right now, they are indicator variables)
selected_vars <- unique(str_split(selected_vars,"lev", simplify = T)[,1])

# Call in the imputed dataset of selected variables
df_select <- df %>% subset(., select=c("FR",selected_vars)) %>% as.data.frame()

# Add back in spaces so factor levels are interpretable
colnames(df_select) <- paste0(colnames(df_select),"_")

# Run regression on imputed data
res_imp <- lm(FR_~., data=df_select)
summary(res_imp)

# Calculate Beta Coefficients
install.packages("lm.beta")
library(lm.beta)
betas <- lm.beta(res_imp)
betas

### Bonferroni Adjustment:
library(broom)
res_imp_summary <- tidy(res_imp)
res_imp_summary$bonferroni_p <- p.adjust(res_imp_summary$p.value, method = "bonferroni")
print(res_imp_summary)

### BH adjustment:
library(broom)
summary_table <- tidy(res_imp)  # or pooled model
summary_table$BH_p <- p.adjust(summary_table$p.value, method = "BH")
print(summary_table)

######### Sensitivity Test Using Multiple Imputation, then Subsetting to LASSO-selected Variables
library(mice)
library(broom)
library(dplyr)
library(tibble)
library(scales)

# get all the predictors first
full_predictors <- c("Cattle", "Sheep", "PrivateLand", "HeadCount", "Dep", "State", "Worry", "AttitudeR", "RIdentify", "RRecord", "RNoFeds", "RTrust", "RNoState", 
                     "Age", "Gender", "RNoEnviro", "RTimedetect", "RTimeConfirm", "RKnowHow", "RNP", "RNorm", 
                     "Cvulnerable")

# LASSO-selected predictors
lasso_vars <- c("Sheep", "Dep", "Worry", "AttitudeR", "RIdentify", "RRecord", "RTrust", 
                "Age", "RNP", "RNorm", "Cvulnerable")

# subset data and include outcome for imputation
survey_selected <- survey_r %>%
  dplyr::select(all_of(full_predictors), FR)

# run MI:
imputed_data <- mice(survey_selected, m = 20, method = 'pmm', seed = 123)

# fit model using Lasso selected predictors:
# save a model version for SD extraction later
model_formula <- FR ~ Sheep + Dep + Worry + AttitudeR + RIdentify + RRecord + RTrust + 
  Age + RNP + RNorm + Cvulnerable

# fit OLS
model_fit <- with(
  imputed_data,
  lm(FR ~ Sheep + Dep + Worry + AttitudeR + RIdentify + RRecord + RTrust 
     + Age + RNP + RNorm + Cvulnerable)
)

# pool results using Rubin's Rule
pooled_results <- pool(model_fit)
summary_pooled <- summary(pooled_results)
summary_pooled

# Standardized Betas and BH adjustment:
# set up to retrieve SDs
completed_data <- complete(imputed_data, 1)
# remove intercept
X <- model.matrix(model_formula, data = completed_data)[, -1]
FR <- completed_data$FR

# check dimensions
stopifnot(nrow(X) == length(FR))

# Sds
sd_outcome <- sd(FR, na.rm = TRUE)
sd_predictors <- apply(X, 2, sd, na.rm = TRUE)

# Standardized Betas
unstd_coefs <- summary_pooled$estimate[-1]
std_beta <- unstd_coefs * (sd_predictors / sd_outcome)

# combine into summary table
summary_clean <- summary_pooled[-1, ]  # Drop intercept
summary_clean$std_beta <- std_beta
summary_clean$BH_p <- p.adjust(summary_clean$p.value, method = "BH")

# clean for view
summary_clean %>%
  as_tibble() %>%
  mutate(
    estimate = round(estimate, 3),
    std_error = round(std.error, 3),
    statistic = round(statistic, 2),
    std_beta = round(std_beta, 3),
    p.value = format.pval(p.value, digits = 3, eps = 0.001),
    BH_p = format.pval(BH_p, digits = 3, eps = 0.001)
  ) %>%
  arrange(BH_p) %>%
  print(n = Inf)


#----------------------------------------------------------------------------------------#
# Future Compensation + R TPB
#----------------------------------------------------------------------------------------#

# Delete everything
rm(list=ls())

# Code to replace the ck37r package (error):
impute_missing_values <- function(data, type = "standard", add_indicators = TRUE,
                                  prefix = "miss_", skip_vars = NULL, all_vars = FALSE,
                                  remove_constant = TRUE, remove_collinear = TRUE, values = NULL,
                                  h2o_glrm = NULL, glrm_k = 10L, verbose = FALSE)
{
  missing_indicators = NULL
  new_data = data
  non_skipped_vars = !colnames(data) %in% skip_vars
  results = list(type = type, add_indicators = add_indicators,
                 skip_vars = skip_vars, prefix = prefix)
  any_nas = which(sapply(colnames(data), function(col) !col %in%
                           skip_vars && anyNA(data[[col]])))
  if (verbose) {
    cat("Found", length(any_nas), "variables with NAs.\n")
  }
  if (type == "standard") {
    if (verbose) {
      cat("Running standard imputation.\n")
    }
    impute_values = vector("list", sum(non_skipped_vars))
    names(impute_values) = colnames(data[non_skipped_vars])
    if (all_vars) {
      loop_over = which(non_skipped_vars)
      names(loop_over) = colnames(data)[non_skipped_vars]
    }
    else {
      loop_over = any_nas
    }
    sum_nas = sapply(loop_over, function(col_i) sum(is.na(data[[col_i]])))
    col_classes = sapply(loop_over, function(col_i) class(data[[col_i]]))
    for (i in loop_over) {
      colname = names(loop_over)[loop_over == i]
      nas = sum_nas[colname]
      col_class = col_classes[colname]
      if (verbose) {
        cat("Imputing", colname, paste0("(",
                                        i, " ", col_class, ")"), "with",
            prettyNum(nas, big.mark = ","), "NAs.")
      }
      if (colname %in% names(values)) {
        impute_value = values[[colname]]
        if (verbose) {
          cat(" Pre-filled.")
        }
      }
      else if (col_class %in% c("factor")) {
        impute_value = Mode(data[[i]], exclude_na = TRUE)[1]
      }
      else if (col_class %in% c("integer", "numeric",
                                "logical", "labelled", "integer64")) {
        impute_value = median(data[[i]], na.rm = TRUE)
      }
      else {
        warning(paste(colname, "should be numeric or factor type. But its class is",
                      col_class))
      }
      if (verbose) {
        cat(" Impute value:", impute_value, "\n")
      }
      impute_values[[colname]] = impute_value
      if (nas == nrow(data)) {
        if (verbose) {
          cat("Note: cannot impute", colname, "because all values are NA.\n")
        }
        next
      }
      else if (nas == 0) {
        next
      }
      else {
        new_data[is.na(data[[i]]), i] = impute_value
      }
    }
    if (!all_vars) {
      impute_values = impute_values[names(any_nas)]
    }
    results$impute_values = impute_values
  }
  else if (type == "knn") {
    if (verbose) {
      cat("Running knn imputation. NOTE: this will standardize your data!\n")
    }
    if (!"RANN" %in% installed.packages()) {
      stop("knn imputation requires the RANN package. Please run install.packages(\"RANN\")")
    }
    impute_info = caret::preProcess(new_data, method = c("knnImpute"))
    new_data = predict(impute_info, new_data)
    results$impute_info = impute_info
  }
  else if (type == "glrm") {
    if (verbose) {
      cat("Running glrm imputation via h2o.\n")
    }
    capture.output({
      h2o::h2o.init(nthreads = -1)
    }, split = verbose)
    capture.output({
      df_h2o = h2o::as.h2o(new_data[, !names(new_data) %in%
                                      skip_vars])
    }, split = verbose)
    if (is.null(h2o_glrm)) {
      capture.output({
        model_glrm = h2o::h2o.glrm(training_frame = df_h2o,
                                   k = min(ncol(df_h2o), glrm_k), loss = "Quadratic",
                                   init = "SVD", svd_method = "GramSVD",
                                   regularization_x = "None", regularization_y = "None",
                                   min_step_size = 1e-06, max_iterations = 1000)
      }, split = verbose)
    }
    else {
      model_glrm = h2o_glrm
    }
    capture.output({
      imp_h2o = predict(model_glrm, df_h2o)
    }, split = verbose)
    results$h2o_glrm = model_glrm
    capture.output({
      glrm_data = as.data.frame(imp_h2o)
    }, split = verbose)
    names(glrm_data) = setdiff(names(data), skip_vars)
    for (colname_i in names(any_nas)) {
      missing_val = is.na(new_data[[colname_i]])
      new_data[missing_val, colname_i] = glrm_data[missing_val,
                                                   colname_i]
    }
  }
  if (add_indicators) {
    if (length(any_nas) > 0L) {
      if (verbose) {
        cat("Generating missingness indicators.\n")
      }
      missing_indicators = missingness_indicators(data[,
                                                       names(any_nas), drop = FALSE], prefix = prefix,
                                                  remove_constant = remove_constant, remove_collinear = remove_collinear,
                                                  verbose = verbose)
      if (verbose) {
        cat(paste0("Indicators added (", ncol(missing_indicators),
                   "):"), paste(colnames(missing_indicators),
                                collapse = ", "), "\n")
      }
      results$indicators_added = colnames(missing_indicators)
      new_data = cbind(new_data, missing_indicators)
    }
  }
  results$data = new_data
  results
}

missingness_indicators<-function (data, prefix = "miss_", remove_constant = TRUE,
                                  remove_collinear = TRUE, skip_vars = c(), verbose = FALSE){
  any_nas = which(sapply(data[, !colnames(data) %in% skip_vars,
                              drop = FALSE], function(col) anyNA(col)))
  if (verbose) {
    cat("Generating", length(any_nas), "missingness indicators.\n")
  }
  indicators = 1L * is.na(data[, names(any_nas), drop = FALSE])
  if (length(any_nas) > 0) {
    colnames(indicators) = paste0(prefix, names(any_nas))
  }
  if (remove_constant) {
    col_means = colMeans(indicators)
    if (verbose) {
      num_removed = sum(col_means %in% c(0, 1))
      if (num_removed > 0) {
        cat("Removing", num_removed, "indicators that are constant.\n")
      }
    }
    indicators = indicators[, !col_means %in% c(0, 1), drop = FALSE]
  }
  if (remove_collinear) {
    if (verbose) {
      cat("Checking for collinearity of indicators.\n")
    }
    linear_combos = caret::findLinearCombos(indicators)
    remove_columns = linear_combos$remove
    if (length(linear_combos$remove) > 0L) {
      if (verbose) {
        cat("Removing", length(linear_combos$remove),
            "indicators due to collinearity:\n")
        cat(paste0(colnames(indicators)[linear_combos$remove],
                   collapse = ", "), "\n")
      }
      indicators = indicators[, -linear_combos$remove,
                              drop = FALSE]
    }
  }
  if (verbose) {
    cat("Final number of indicators:", ncol(indicators),
        "\n")
  }
  return(indicators)
}


# Read in data
survey_ctpb <- read_excel("/Users/rachaelnickerson/Desktop/CH1_Oct_24/Peer_J/CTPB_Final_2025.xlsx", 
                       na = c("NA", ""))

# Label categorical variables as factors types
survey_ctpb$Cattle = as.factor(survey_ctpb$Cattle)
survey_ctpb$Sheep = as.factor(survey_ctpb$Sheep)
survey_ctpb$PrivateLand = as.factor(survey_ctpb$PrivateLand)
survey_ctpb$State <- as.factor(survey_ctpb$State)
survey_ctpb$Dep <- as.factor(survey_ctpb$Dep)
survey_ctpb$Report <- as.factor(survey_ctpb$Report)
survey_ctpb$RRecord <- as.integer(survey_ctpb$RRecord)
survey_ctpb$Comp <- as.factor(survey_ctpb$Comp)
survey_ctpb$Gender <- as.factor(survey_ctpb$Gender)

# Check that all variables are coded correctly
str(survey_ctpb)

# Recode all -99s as missing
#recode factors:
survey_ctpb[survey_ctpb=="-99"] <- NA
#recode numeric:
survey_ctpb[survey_ctpb==-99] <- NA 
survey_ctpb <- droplevels(survey_ctpb) #drop -99 factor levels
str(survey_ctpb)

# Remove categorical variables and DV to run correlation matrix:
survey.cor <- survey_ctpb
survey.cor$Cattle <- NULL
survey.cor$Sheep <- NULL
survey.cor$PrivateLand <- NULL
survey.cor$State <- NULL
survey.cor$Dep <- NULL
survey.cor$Report <- NULL
survey.cor$Comp <- NULL
survey.cor$Gender <- NULL
survey.cor$FC <- NULL

# Run matrix:
cor(x = as.matrix(survey.cor), method = "pearson", use = "pairwise.complete.obs")

####### Cronbach's Alpha on combined variables CDifficult and CTime:
selected_data <- survey_ctpb[, c("CDifficult", "CTime")]
# reset plotting parameters to default:
dev.off()
par()

# calculate Cronbach's Alpha
install.packages("psych")
library(psych)
alpha_result <- alpha(selected_data)
print(alpha_result)

# combine with the mean
survey_ctpb$PBC <- rowMeans(survey_ctpb[, c("CDifficult", "CTime")], na.rm = TRUE)

# Save the data frame as another object so that we can use the original data frame for multiple imputation sensitivity test
survey_ctpb_or <- survey_ctpb

# Remove past compensation behavior variable because of correlation
survey_ctpb$Comp <- NULL
# Remove past reporting behavior variable because have TPB reporting
survey_ctpb$Report <- NULL
survey_ctpb$CDifficult <- NULL
survey_ctpb$CTime <- NULL

# Code to use the "mode" function:
Mode<-function (x, exclude_na = TRUE){
  ux = unique(x)
  if (exclude_na) {
    ux = setdiff(ux, NA)
  }
  tab = tabulate(match(x, ux))
  ux[tab == max(tab)]
}

# Check missingness
miss_var_table(survey_ctpb)
table(survey_ctpb$Q7)

# Check how much a complete case analysis would drop
sum(complete.cases(survey_ctpb))

# Check out the pattern of missing data
p_missing <- unlist(lapply(survey_ctpb, function(x) sum(is.na(x))))/nrow(survey_ctpb)
sort(p_missing[p_missing > 0], decreasing = TRUE)

# Median/mode impute missing data: (this function adds an indicator variables "miss_X", etc., denoting values that were imputed for the X variable)
df = impute_missing_values(survey_ctpb)$data

#-----------------------------------------
# Analysis #1: Run lasso regression on median imputed data
#-----------------------------------------

df2 <-df
# Add a "lev" to the end of variables so when converted to indicators can see: "original variable_factor level" in the variable name
colnames(df2) <- paste0(colnames(df),"lev") 

xmatrix = model.matrix(lm(FClev ~ ., data = df2))
y_vector = df2$FC

set.seed(20201009)

# Note alpha=1 to specifically use LASSO
lassofit = cv.glmnet(xmatrix, y_vector, alpha = 1) 
find_coef = coef(lassofit, s=lassofit$lambda.min)
find_coef

# Convert to a dataframe
lasso_coef= data.frame(var=rownames(find_coef), coef=find_coef[,1])
lasso_coef


#-----------------------------------------
# Analysis #2: Run linear regression on lasso-selected variables (median imputed dataset)
#-----------------------------------------

# Select non-zero coefficients for OLS regression analysis
selected_vars <- lasso_coef %>% filter(coef!=0, var!="(Intercept)") 
selected_vars <- selected_vars$var

# Try filtering without pipes
selected_vars <- lasso_coef[lasso_coef$coef != 0 & lasso_coef$var != "(Intercept)", ]
selected_vars <- selected_vars$var

# Select the original variable names for regression analysis so all factor levels are included (right now, they are indicator variables)
selected_vars <- unique(str_split(selected_vars,"lev", simplify = T)[,1])

# Call in the imputed dataset of selected variables
df_select <- df %>% subset(., select=c("FC",selected_vars)) %>% as.data.frame()

# Add back in spaces so factor levels are interpretable
colnames(df_select) <- paste0(colnames(df_select),"_")

# Run regression on imputed data
res_imp <- lm(FC_~., data=df_select)
summary(res_imp)

# Calculate Beta Coefficients
install.packages("lm.beta")
library(lm.beta)
lm.beta(res_imp)

### Bonferroni Adjustment:
library(broom)
res_imp_summary <- tidy(res_imp)
res_imp_summary$bonferroni_p <- p.adjust(res_imp_summary$p.value, method = "bonferroni")
print(res_imp_summary)

### BH adjustment:
library(broom)
summary_table <- tidy(res_imp)  # or pooled model
summary_table$BH_p <- p.adjust(summary_table$p.value, method = "BH")
print(summary_table)

# Sensitivity Test Using Multiple Imputation, then Subsetting to LASSO-selected Variables
library(mice)
library(broom)
library(dplyr)
library(tibble)
library(scales)

# get all the predictors first
full_predictors <- c("Cattle", "Sheep", "PrivateLand", "HeadCount", "Dep", "State", "Worry", "AttitudeR", "RIdentify", "RRecord", "RNoFeds", "RTrust", "RNoState", 
                     "AttitudeC", "CNP", "PBC", "CNorm", "Age", "Gender", "RNoEnviro", "RTimedetect", "RTimeConfirm", "RKnowHow", "RNP", "RNorm", 
                     "Cvulnerable", "CAmount")

# LASSO-selected predictors
lasso_vars <- c("State", "Worry", "RTrust", "RNoState", 
                "AttitudeC", "CNP", "CNorm", "RNorm", "Cvulnerable", "Age", "RIdentify", "AttitudeR", "RRecord")

# subset data and include outcome for imputation
survey_selected <- survey_ctpb %>%
  dplyr::select(all_of(full_predictors), FC)

# run MI:
imputed_data <- mice(survey_selected, m = 20, method = 'pmm', seed = 123)

# fit model using Lasso selected predictors:
# save a model version for SD extraction later
model_formula <- FC ~ State + Worry + RTrust + RNoState +
  AttitudeC + CNP + CNorm + RNorm + Cvulnerable + Age + RIdentify + AttitudeR + RRecord

# fit OLS
model_fit <- with(
  imputed_data,
  lm(FC ~ State + Worry + RTrust + RNoState +
       AttitudeC + CNP + CNorm + RNorm + Cvulnerable + Age + RIdentify + AttitudeR + RRecord)
)

# pool results using Rubin's Rule
pooled_results <- pool(model_fit)
summary_pooled <- summary(pooled_results)
summary_pooled

# Standardized Betas and BH adjustment:
# set up to retrieve SDs
completed_data <- complete(imputed_data, 1)
# remove intercept
X <- model.matrix(model_formula, data = completed_data)[, -1]
FC <- completed_data$FC

# check dimensions
stopifnot(nrow(X) == length(FC))

# Sds
sd_outcome <- sd(FC, na.rm = TRUE)
sd_predictors <- apply(X, 2, sd, na.rm = TRUE)

# Standardized Betas
unstd_coefs <- summary_pooled$estimate[-1]
std_beta <- unstd_coefs * (sd_predictors / sd_outcome)

# combine into summary table
summary_clean <- summary_pooled[-1, ]  # Drop intercept
summary_clean$std_beta <- std_beta
summary_clean$BH_p <- p.adjust(summary_clean$p.value, method = "BH")

# clean for view
summary_clean %>%
  as_tibble() %>%
  mutate(
    estimate = round(estimate, 3),
    std_error = round(std.error, 3),
    statistic = round(statistic, 2),
    std_beta = round(std_beta, 3),
    p.value = format.pval(p.value, digits = 3, eps = 0.001),
    BH_p = format.pval(BH_p, digits = 3, eps = 0.001)
  ) %>%
  arrange(BH_p) %>%
  print(n = Inf)


#-----------------------------------------------------------------------------------#
# Future Compensation
#-----------------------------------------------------------------------------------#

# Delete everything
rm(list=ls())

# Code to replace the ck37r package (error):
impute_missing_values <- function(data, type = "standard", add_indicators = TRUE,
                                  prefix = "miss_", skip_vars = NULL, all_vars = FALSE,
                                  remove_constant = TRUE, remove_collinear = TRUE, values = NULL,
                                  h2o_glrm = NULL, glrm_k = 10L, verbose = FALSE)
{
  missing_indicators = NULL
  new_data = data
  non_skipped_vars = !colnames(data) %in% skip_vars
  results = list(type = type, add_indicators = add_indicators,
                 skip_vars = skip_vars, prefix = prefix)
  any_nas = which(sapply(colnames(data), function(col) !col %in%
                           skip_vars && anyNA(data[[col]])))
  if (verbose) {
    cat("Found", length(any_nas), "variables with NAs.\n")
  }
  if (type == "standard") {
    if (verbose) {
      cat("Running standard imputation.\n")
    }
    impute_values = vector("list", sum(non_skipped_vars))
    names(impute_values) = colnames(data[non_skipped_vars])
    if (all_vars) {
      loop_over = which(non_skipped_vars)
      names(loop_over) = colnames(data)[non_skipped_vars]
    }
    else {
      loop_over = any_nas
    }
    sum_nas = sapply(loop_over, function(col_i) sum(is.na(data[[col_i]])))
    col_classes = sapply(loop_over, function(col_i) class(data[[col_i]]))
    for (i in loop_over) {
      colname = names(loop_over)[loop_over == i]
      nas = sum_nas[colname]
      col_class = col_classes[colname]
      if (verbose) {
        cat("Imputing", colname, paste0("(",
                                        i, " ", col_class, ")"), "with",
            prettyNum(nas, big.mark = ","), "NAs.")
      }
      if (colname %in% names(values)) {
        impute_value = values[[colname]]
        if (verbose) {
          cat(" Pre-filled.")
        }
      }
      else if (col_class %in% c("factor")) {
        impute_value = Mode(data[[i]], exclude_na = TRUE)[1]
      }
      else if (col_class %in% c("integer", "numeric",
                                "logical", "labelled", "integer64")) {
        impute_value = median(data[[i]], na.rm = TRUE)
      }
      else {
        warning(paste(colname, "should be numeric or factor type. But its class is",
                      col_class))
      }
      if (verbose) {
        cat(" Impute value:", impute_value, "\n")
      }
      impute_values[[colname]] = impute_value
      if (nas == nrow(data)) {
        if (verbose) {
          cat("Note: cannot impute", colname, "because all values are NA.\n")
        }
        next
      }
      else if (nas == 0) {
        next
      }
      else {
        new_data[is.na(data[[i]]), i] = impute_value
      }
    }
    if (!all_vars) {
      impute_values = impute_values[names(any_nas)]
    }
    results$impute_values = impute_values
  }
  else if (type == "knn") {
    if (verbose) {
      cat("Running knn imputation. NOTE: this will standardize your data!\n")
    }
    if (!"RANN" %in% installed.packages()) {
      stop("knn imputation requires the RANN package. Please run install.packages(\"RANN\")")
    }
    impute_info = caret::preProcess(new_data, method = c("knnImpute"))
    new_data = predict(impute_info, new_data)
    results$impute_info = impute_info
  }
  else if (type == "glrm") {
    if (verbose) {
      cat("Running glrm imputation via h2o.\n")
    }
    capture.output({
      h2o::h2o.init(nthreads = -1)
    }, split = verbose)
    capture.output({
      df_h2o = h2o::as.h2o(new_data[, !names(new_data) %in%
                                      skip_vars])
    }, split = verbose)
    if (is.null(h2o_glrm)) {
      capture.output({
        model_glrm = h2o::h2o.glrm(training_frame = df_h2o,
                                   k = min(ncol(df_h2o), glrm_k), loss = "Quadratic",
                                   init = "SVD", svd_method = "GramSVD",
                                   regularization_x = "None", regularization_y = "None",
                                   min_step_size = 1e-06, max_iterations = 1000)
      }, split = verbose)
    }
    else {
      model_glrm = h2o_glrm
    }
    capture.output({
      imp_h2o = predict(model_glrm, df_h2o)
    }, split = verbose)
    results$h2o_glrm = model_glrm
    capture.output({
      glrm_data = as.data.frame(imp_h2o)
    }, split = verbose)
    names(glrm_data) = setdiff(names(data), skip_vars)
    for (colname_i in names(any_nas)) {
      missing_val = is.na(new_data[[colname_i]])
      new_data[missing_val, colname_i] = glrm_data[missing_val,
                                                   colname_i]
    }
  }
  if (add_indicators) {
    if (length(any_nas) > 0L) {
      if (verbose) {
        cat("Generating missingness indicators.\n")
      }
      missing_indicators = missingness_indicators(data[,
                                                       names(any_nas), drop = FALSE], prefix = prefix,
                                                  remove_constant = remove_constant, remove_collinear = remove_collinear,
                                                  verbose = verbose)
      if (verbose) {
        cat(paste0("Indicators added (", ncol(missing_indicators),
                   "):"), paste(colnames(missing_indicators),
                                collapse = ", "), "\n")
      }
      results$indicators_added = colnames(missing_indicators)
      new_data = cbind(new_data, missing_indicators)
    }
  }
  results$data = new_data
  results
}

missingness_indicators<-function (data, prefix = "miss_", remove_constant = TRUE,
                                  remove_collinear = TRUE, skip_vars = c(), verbose = FALSE){
  any_nas = which(sapply(data[, !colnames(data) %in% skip_vars,
                              drop = FALSE], function(col) anyNA(col)))
  if (verbose) {
    cat("Generating", length(any_nas), "missingness indicators.\n")
  }
  indicators = 1L * is.na(data[, names(any_nas), drop = FALSE])
  if (length(any_nas) > 0) {
    colnames(indicators) = paste0(prefix, names(any_nas))
  }
  if (remove_constant) {
    col_means = colMeans(indicators)
    if (verbose) {
      num_removed = sum(col_means %in% c(0, 1))
      if (num_removed > 0) {
        cat("Removing", num_removed, "indicators that are constant.\n")
      }
    }
    indicators = indicators[, !col_means %in% c(0, 1), drop = FALSE]
  }
  if (remove_collinear) {
    if (verbose) {
      cat("Checking for collinearity of indicators.\n")
    }
    linear_combos = caret::findLinearCombos(indicators)
    remove_columns = linear_combos$remove
    if (length(linear_combos$remove) > 0L) {
      if (verbose) {
        cat("Removing", length(linear_combos$remove),
            "indicators due to collinearity:\n")
        cat(paste0(colnames(indicators)[linear_combos$remove],
                   collapse = ", "), "\n")
      }
      indicators = indicators[, -linear_combos$remove,
                              drop = FALSE]
    }
  }
  if (verbose) {
    cat("Final number of indicators:", ncol(indicators),
        "\n")
  }
  return(indicators)
}

# Read in data
survey_c <- read_excel("/Users/rachaelnickerson/Desktop/CH1_Oct_24/Peer_J/CFinal_2025.xlsx", 
                       na = c("NA", ""))

# Label categorical variables as factors types
survey_c$Cattle = as.factor(survey_c$Cattle)
survey_c$Sheep = as.factor(survey_c$Sheep)
survey_c$PrivateLand = as.factor(survey_c$PrivateLand)
survey_c$State <- as.factor(survey_c$State)
survey_c$Dep <- as.factor(survey_c$Dep)
survey_c$Report <- as.factor(survey_c$Report)
survey_c$Comp <- as.factor(survey_c$Comp)
survey_c$Gender <- as.factor(survey_c$Gender)

# Check that all variables are coded correctly
str(survey_c)

# Recode all -99s as missing
# recode factors:
survey_c[survey_c=="-99"] <- NA
#recode numeric:
survey_c[survey_c==-99] <- NA 
survey_c <- droplevels(survey_c) #drop -99 factor levels
str(survey_c)

# Remove categorical variables and DV to run correlation matrix:
survey.cor <- survey_c
survey.cor$Cattle <- NULL
survey.cor$Sheep <- NULL
survey.cor$PrivateLand <- NULL
survey.cor$State <- NULL
survey.cor$Dep <- NULL
survey.cor$Report <- NULL
survey.cor$Comp <- NULL
survey.cor$Gender <- NULL
survey.cor$FC <- NULL

# Run matrix:
cor(x = as.matrix(survey.cor), method = "pearson", use = "pairwise.complete.obs")

####### Cronbach's Alpha on combined variables CDifficult and CTime:
selected_data <- survey_c[, c("CDifficult", "CTime")]
# reset plotting parameters to default:
dev.off()
par()

# calculate Cronbach's Alpha
install.packages("psych")
library(psych)
alpha_result <- alpha(selected_data)
print(alpha_result)

# combine with the mean
survey_c$PBC <- rowMeans(survey_c[, c("CDifficult", "CTime")], na.rm = TRUE)

# Save the data frame as another object so that we can use the original data frame for multiple imputation sensitivity test
survey_c_or <- survey_c

# Remove past compensation behavior variable for correlation and Reporting for skiplogic
survey_c$Comp <- NULL
# Remove past reporting behavior because of correlation
survey_c$Report <- NULL
# Remove correlated variables
survey_c$CDifficult <- NULL
survey_c$CTime <- NULL

# Code to use the "mode" function:
Mode<-function (x, exclude_na = TRUE){
  ux = unique(x)
  if (exclude_na) {
    ux = setdiff(ux, NA)
  }
  tab = tabulate(match(x, ux))
  ux[tab == max(tab)]
}

# Check missingness
miss_var_table(survey_c)
table(survey_c$Dep)

# Check how much a complete case analysis would drop
sum(complete.cases(survey_c))

# Check out the pattern of missing data
p_missing <- unlist(lapply(survey_c, function(x) sum(is.na(x))))/nrow(survey_c)
sort(p_missing[p_missing > 0], decreasing = TRUE)

# Median/mode impute missing data: (this function adds an indicator variables "miss_X", etc., denoting values that were imputed for the X variable)
df = impute_missing_values(survey_c)$data

#-----------------------------------------
# Analysis #1: Run lasso regression on median imputed data
#-----------------------------------------

df2 <-df
# Add a "lev" to the end of variables so when converted to indicators can see: "original variable_factor level" in the variable name
colnames(df2) <- paste0(colnames(df),"lev") 

xmatrix = model.matrix(lm(FClev ~ ., data = df2))
y_vector = df2$FC

set.seed(20201009)

# Note alpha=1 to specifically use LASSO
lassofit = cv.glmnet(xmatrix, y_vector, alpha = 1) 
find_coef = coef(lassofit, s=lassofit$lambda.min)
find_coef

# Convert to a dataframe
lasso_coef= data.frame(var=rownames(find_coef), coef=find_coef[,1])
lasso_coef


#-----------------------------------------
# Analysis #2: Run linear regression on lasso-selected variables (median imputed dataset)
#-----------------------------------------

# Select non-zero coefficients for OLS regression analysis
selected_vars <- lasso_coef %>% filter(coef!=0, var!="(Intercept)") 
selected_vars <- selected_vars$var

# Try filtering without pipes
selected_vars <- lasso_coef[lasso_coef$coef != 0 & lasso_coef$var != "(Intercept)", ]
selected_vars <- selected_vars$var

# Select the original variable names for regression analysis so all factor levels are included (right now, they are indicator variables)
selected_vars <- unique(str_split(selected_vars,"lev", simplify = T)[,1])

# Call in the imputed dataset of selected variables
df_select <- df %>% subset(., select=c("FC",selected_vars)) %>% as.data.frame()

# Add back in spaces so factor levels are interpretable
colnames(df_select) <- paste0(colnames(df_select),"_")

# Run regression on imputed data
res_imp <- lm(FC_~., data=df_select)
summary(res_imp)

# calculate Beta Coefficients
install.packages("lm.beta")
library(lm.beta)
lm.beta(res_imp)

### Bonferroni Adjustment:
library(broom)
res_imp_summary <- tidy(res_imp)
res_imp_summary$bonferroni_p <- p.adjust(res_imp_summary$p.value, method = "bonferroni")
print(res_imp_summary)

### BH adjustment:
library(broom)
summary_table <- tidy(res_imp)  # or pooled model
summary_table$BH_p <- p.adjust(summary_table$p.value, method = "BH")
print(summary_table)

# Sensitivity Test Using Multiple Imputation, then Subsetting to LASSO-selected Variables
library(mice)
library(broom)
library(dplyr)
library(tibble)
library(scales)

# get all the predictors first
full_predictors <- c("Cattle", "Sheep", "PrivateLand", "HeadCount", "Dep", "State", "Worry", "RNoFeds", "RTrust", "RNoState", 
                     "AttitudeC", "CNP", "PBC", "CNorm", "Age", "Gender", "RNoEnviro", "Cvulnerable", "CAmount")

# LASSO-selected predictors
lasso_vars <- c("State", "Worry", "RNoFeds", "RTrust", "RNoState", 
                "AttitudeC", "CNP", "CNorm", "Cvulnerable", "Age")

# subset data and include outcome for imputation
survey_selected <- survey_c %>%
  dplyr::select(all_of(full_predictors), FC)

# run MI:
imputed_data <- mice(survey_selected, m = 20, method = 'pmm', seed = 123)

# fit model using Lasso selected predictors:
# save a model version for SD extraction later
model_formula <- FC ~ State + Worry + RNoFeds + RTrust + RNoState +
  AttitudeC + CNP + CNorm + Cvulnerable + Age

# fit OLS
model_fit <- with(
  imputed_data,
  lm(FC ~ State + Worry + RNoFeds + RTrust + RNoState +
       AttitudeC + CNP + CNorm + Cvulnerable + Age)
)

# pool results using Rubin's Rule
pooled_results <- pool(model_fit)
summary_pooled <- summary(pooled_results)
summary_pooled

# Standardized Betas and BH adjustment:
# set up to retrieve SDs
completed_data <- complete(imputed_data, 1)
# remove intercept
X <- model.matrix(model_formula, data = completed_data)[, -1]
FC <- completed_data$FC

# check dimensions
stopifnot(nrow(X) == length(FC))

# Sds
sd_outcome <- sd(FC, na.rm = TRUE)
sd_predictors <- apply(X, 2, sd, na.rm = TRUE)

# Standardized Betas
unstd_coefs <- summary_pooled$estimate[-1]
std_beta <- unstd_coefs * (sd_predictors / sd_outcome)

# combine into summary table
summary_clean <- summary_pooled[-1, ]  # Drop intercept
summary_clean$std_beta <- std_beta
summary_clean$BH_p <- p.adjust(summary_clean$p.value, method = "BH")

# clean for view
summary_clean %>%
  as_tibble() %>%
  mutate(
    estimate = round(estimate, 3),
    std_error = round(std.error, 3),
    statistic = round(statistic, 2),
    std_beta = round(std_beta, 3),
    p.value = format.pval(p.value, digits = 3, eps = 0.001),
    BH_p = format.pval(BH_p, digits = 3, eps = 0.001)
  ) %>%
  arrange(BH_p) %>%
  print(n = Inf)
