# Supplementary material for: Drivers of wolf depredation reporting and compensation use intentions by livestock producers
Source: PeerJ. 2026 Feb 2;14:e20732. doi: 10.7717/peerj.20732 (PMC12875219; doi:10.7717/peerj.20732)
Supplement: Supplemental Information 2 [file peerj-14-20732-s002.xlsx]

## Sheet: Sheet 1
Cattle	Sheep	HeadCount	PrivateLand	State	Dep	Report	Worry	RTrust	RNoFeds	RNoState	RNoEnviro	Comp	FC	AttitudeC	CDifficult	CTime	Cvulnerable	CAmount	CNorm	CNP	Age	Gender
1	0	4	1	5	0	0	3	4	7	7	7	0	3	4	6	6	2	4	6	4	4	1
1	1	1	1	8	1	1	4	6	2	5	6	1	1	2	2	5	5	1	6	2	4	2
1	0	2	0	5	0	0	2	3	5	6	2	0	4	3	5	6	2	5	6	2	3	1
1	0	2	1	4	-99	-99	3	7	2	2	5	0	4	2	4	4	4	2	6	4	3	1
1	0	3	1	4	1	1	5	7	7	7	7	1	5	2	2	5	4	1	6	4	4	1
1	1	1	0	4	0	0	3	6	3	6	7	0	4	3	2	2	6	5	6	4	4	1
1	0	3	1	4	0	0	4	6	4	4	2	0	5	2	4	5	6	3	6	3	-99	1
1	0	1	1	4	1	1	4	7	3	3	4	0	1	1	6	6	2	2	6	2	4	2
1	0	2	1	5	0	0	5	2	7	7	7	0	5	1	7	7	7	4	5	2	5	1
1	0	1	0	4	0	0	5	5	7	7	7	0	3	3	4	4	4	4	4	2	4	1
1	0	4	1	8	1	1	4	7	7	7	7	0	1	4	4	4	4	1	6	4	4	1
1	0	1	0	4	1	1	5	7	4	4	4	1	5	-99	6	4	4	2	7	4	4	1
1	0	1	0	4	1	0	1	2	1	7	4	0	1	3	4	4	2	4	6	4	5	1
1	0	4	1	3	1	1	3	7	3	3	3	1	4	2	7	7	4	7	4	1	5	1
1	0	2	1	2	0	0	4	5	2	5	4	0	4	4	6	6	2	4	6	4	5	1
1	0	1	0	4	1	1	4	7	4	4	4	0	5	3	4	4	4	4	7	4	4	2
1	0	1	0	4	1	1	4	5	4	4	7	1	4	3	4	4	4	2	6	4	4	2
1	1	1	0	4	0	0	4	5	2	2	1	0	4	4	5	6	6	4	5	3	4	2
1	0	3	1	4	-99	-99	3	4	4	4	3	0	4	3	5	5	6	3	4	3	4	1
1	1	4	1	6	1	1	2	7	1	1	1	1	5	3	3	4	2	4	4	3	3	1
1	0	1	1	4	0	0	5	3	4	4	7	0	5	3	4	7	6	2	5	4	4	2
1	0	1	0	4	1	1	5	6	4	5	7	1	5	4	1	1	7	3	7	4	4	1
1	0	1	0	6	0	0	2	5	3	3	5	0	4	4	4	5	5	4	5	2	5	2
1	0	1	1	4	1	1	3	5	6	5	7	0	5	5	5	5	6	1	7	4	5	1
1	0	1	1	4	1	1	3	6	4	4	4	1	4	5	4	4	2	4	6	4	5	2
1	0	4	1	5	1	1	5	6	5	5	7	1	5	3	6	6	4	1	6	4	5	1
1	0	1	0	4	1	1	2	7	7	7	7	1	5	4	2	2	2	6	7	4	3	2
1	1	1	0	8	0	0	1	7	6	6	4	0	4	3	3	3	4	4	6	3	3	2
1	0	1	0	4	-99	-99	4	6	3	3	3	0	5	4	2	5	4	4	6	3	4	2
1	0	2	1	8	0	0	3	6	3	3	3	0	3	4	4	6	4	4	6	4	5	1
1	0	4	1	3	1	1	4	6	5	5	5	0	3	2	5	5	4	2	6	4	3	1
1	1	2	1	4	1	0	4	3	7	6	7	-99	2	2	7	7	2	2	4	1	4	1
1	0	2	1	4	1	1	5	6	6	6	6	1	5	4	3	5	4	1	3	3	4	1
1	0	2	1	8	1	1	5	7	3	1	7	1	5	5	1	6	6	7	7	4	4	1
1	0	3	1	4	1	1	3	6	6	5	7	1	4	4	4	5	3	1	6	3	3	1
1	0	1	1	4	1	1	4	6	1	7	1	0	5	5	4	5	4	1	7	1	4	1
1	0	2	1	3	0	0	4	6	5	4	4	0	3	4	4	5	4	4	6	3	4	2
1	0	2	1	8	0	0	1	4	4	4	7	0	4	3	4	4	4	4	4	3	4	2
1	0	2	1	4	0	0	2	5	4	4	5	0	5	3	4	6	5	4	5	3	5	1
1	0	3	1	8	0	0	3	1	7	7	7	0	1	1	7	7	4	1	1	1	5	1
1	1	1	1	5	0	0	2	6	5	5	5	0	4	4	5	5	5	4	4	3	3	1
1	1	2	0	4	0	0	2	6	2	6	7	0	2	3	2	3	5	7	5	2	4	-99
1	0	1	0	5	0	0	1	6	4	5	7	0	5	4	4	4	6	4	4	4	4	1
1	0	1	1	8	1	1	4	6	5	3	3	0	4	4	4	4	5	4	6	4	4	1
1	0	2	1	8	1	1	4	7	4	2	5	1	5	5	2	4	6	7	7	4	4	1
1	1	4	1	8	0	0	5	5	2	2	6	0	5	5	4	7	7	1	4	3	4	2
1	0	3	1	4	1	1	5	7	6	6	7	1	5	4	2	5	4	2	5	4	4	1
1	0	4	1	8	1	1	2	4	6	6	7	1	5	3	5	5	6	1	6	3	3	1
1	0	3	1	3	1	1	3	7	2	2	4	1	4	4	6	6	4	2	6	3	5	1
1	0	1	0	5	0	0	5	6	4	3	3	0	5	5	4	4	4	4	6	4	4	1
1	0	3	1	4	1	1	3	7	2	2	2	1	5	4	4	4	2	1	4	3	4	1
1	0	1	1	5	0	0	2	4	6	5	6	0	4	3	5	5	5	4	5	2	4	2
1	0	2	1	4	1	1	5	7	5	5	6	1	5	4	2	2	2	2	7	4	4	1
1	0	4	0	6	1	1	4	1	7	7	7	0	1	2	4	6	2	1	6	3	4	1
1	0	1	0	4	0	0	2	6	2	2	4	0	5	4	2	4	6	2	7	4	4	2
1	1	2	0	4	1	1	2	2	4	4	4	0	5	2	4	6	2	2	6	4	4	1
1	0	1	1	4	1	1	5	3	4	4	4	1	4	4	7	5	5	6	6	3	4	1
1	0	1	1	8	1	1	4	7	6	2	5	1	5	4	2	5	6	6	6	4	3	2
1	0	1	0	4	1	1	4	4	5	5	7	1	5	3	4	4	4	2	6	3	4	2
1	0	1	1	4	0	0	2	3	5	4	6	0	4	3	4	5	4	4	5	2	4	2
1	1	1	0	4	1	1	4	7	2	2	7	0	5	3	5	4	5	1	7	1	3	2
1	0	1	0	4	1	1	3	6	7	7	7	1	5	5	2	2	2	7	7	4	3	2
1	0	2	1	2	0	0	4	6	2	2	3	0	4	4	6	6	2	2	5	1	5	1
1	0	1	0	4	1	1	4	7	4	3	7	1	5	5	1	4	6	5	7	4	4	1
1	0	2	0	5	0	0	1	6	2	2	2	0	3	3	4	4	4	4	4	2	4	1
1	0	1	0	4	0	0	1	5	1	7	1	0	1	2	2	2	1	4	6	4	5	1
1	1	3	1	3	1	1	4	7	2	1	6	1	4	2	5	5	4	1	6	4	4	1
1	0	1	0	5	0	0	4	2	7	6	6	0	5	2	7	7	6	1	7	4	5	1
1	0	2	1	2	0	0	5	2	7	7	6	0	3	4	6	6	6	2	3	2	3	1
1	0	1	1	2	0	0	4	1	4	4	7	0	5	3	4	4	7	1	7	4	3	1
1	0	1	1	2	0	0	4	3	6	7	7	0	5	4	4	4	7	1	5	3	3	1
1	0	2	1	2	-99	-99	5	4	4	7	4	0	5	4	6	6	6	6	6	3	4	1
1	0	1	0	2	0	0	3	5	7	7	7	0	4	4	4	4	4	4	4	4	5	1
1	0	3	1	2	0	0	1	1	7	7	7	0	1	1	7	7	1	1	7	1	3	1
1	0	1	0	2	0	0	2	2	6	6	7	0	5	5	7	7	7	1	7	4	3	1
1	1	1	0	2	0	0	4	3	6	6	7	0	4	3	4	6	6	1	5	1	2	2
1	0	1	0	2	0	0	5	2	6	6	6	0	5	2	7	7	4	4	7	4	5	1
1	0	2	1	2	-99	-99	4	5	5	6	7	0	4	5	6	6	7	6	6	3	3	1
1	0	1	1	4	0	0	2	5	4	4	3	0	4	4	4	5	4	3	4	2	4	1
1	0	1	1	2	-99	-99	5	1	4	4	7	0	5	4	4	4	7	2	7	4	3	1
1	0	1	1	6	1	1	4	5	5	5	6	1	4	3	2	2	3	3	6	4	4	2
1	1	1	1	2	0	0	5	5	5	5	5	0	5	3	5	5	6	5	6	4	3	1
1	0	3	1	8	1	1	5	5	7	6	7	1	5	4	3	6	6	6	6	4	2	1
1	0	1	0	2	-99	-99	5	2	4	4	6	0	4	3	6	4	7	1	6	3	4	1
1	0	2	1	2	1	0	5	1	6	6	7	0	2	2	4	6	5	2	2	1	3	2
1	0	2	0	2	1	0	5	3	4	5	7	0	3	3	6	6	6	2	6	1	3	2
1	0	1	1	2	1	0	3	4	7	7	7	0	2	3	7	7	4	4	2	1	4	1
1	0	2	1	8	1	0	5	6	4	4	5	1	5	4	2	3	5	2	6	4	3	1
1	0	2	1	8	1	1	4	7	6	1	6	1	5	5	2	2	7	6	7	4	4	1
1	0	1	1	8	-99	-99	4	4	6	2	7	0	4	3	6	6	3	4	7	3	5	1
1	0	2	1	8	1	1	5	7	2	2	7	1	5	5	2	2	7	7	6	2	4	2
1	0	1	0	4	1	1	5	6	7	7	7	1	3	3	5	5	5	2	7	4	3	1
1	0	2	1	2	1	1	5	1	2	6	7	0	2	2	4	4	7	1	7	1	5	1
1	1	4	1	6	1	1	3	7	1	1	5	1	5	4	2	2	2	6	4	1	3	1
1	1	4	1	6	1	0	4	1	4	6	7	0	2	1	6	6	4	1	4	1	4	1
1	1	4	0	6	1	1	5	5	5	5	7	1	5	4	5	7	7	1	7	1	3	1
1	0	1	0	5	0	0	2	5	4	4	7	0	5	5	7	7	4	4	7	4	5	1
1	1	1	0	1	0	0	1	5	6	6	6	0	4	3	4	4	4	4	5	1	2	2
1	0	1	0	4	1	1	4	6	4	4	7	1	5	2	4	4	4	2	4	4	4	2
1	1	1	1	1	0	0	5	5	4	4	4	0	4	3	4	6	6	6	6	1	2	2
0	1	1	0	1	0	0	2	4	4	4	4	0	3	3	4	4	4	4	5	1	3	2
1	0	1	0	1	0	0	1	6	4	3	6	0	2	3	5	3	4	4	4	1	2	1
1	0	1	1	9	0	0	2	4	3	3	4	0	5	3	5	7	4	2	5	2	4	2
1	0	1	1	9	0	0	5	6	6	4	7	0	5	3	7	7	7	1	7	3	5	1
1	0	1	1	9	0	0	2	1	7	7	7	0	5	3	6	6	4	2	6	4	4	1
1	0	1	0	9	0	0	2	5	2	2	2	0	5	4	4	4	6	4	5	4	4	1
1	0	1	1	9	0	0	5	3	7	4	7	0	5	2	6	7	7	1	7	4	4	1
1	0	1	1	9	0	0	5	5	6	6	7	0	5	2	7	7	7	1	7	2	4	2
1	1	3	1	9	0	0	5	6	6	5	7	0	5	1	7	7	7	2	7	4	4	1
1	1	1	1	9	0	0	3	4	6	6	5	0	5	4	4	4	5	4	4	3	4	2
1	0	1	0	9	0	0	3	4	6	4	7	0	5	5	4	4	4	4	6	4	4	1
1	0	1	0	9	0	0	1	5	5	5	5	0	3	3	5	5	4	4	5	1	5	2
1	0	1	1	9	0	0	5	4	7	7	7	0	5	3	4	4	7	4	6	3	3	2
1	0	1	0	9	0	0	5	4	7	7	7	0	4	3	6	7	6	4	4	2	5	1
1	0	1	1	9	0	0	2	5	7	3	7	0	4	3	6	6	5	4	5	2	4	1
1	0	1	0	9	0	0	5	7	7	7	7	0	5	5	4	4	7	7	7	4	4	1
1	0	1	0	9	0	0	4	5	7	7	7	0	5	3	6	6	4	7	5	2	5	1
1	0	1	0	9	0	0	1	6	4	4	4	0	5	3	4	5	4	4	5	4	4	1
1	0	1	1	9	0	0	2	6	4	4	4	0	4	4	4	4	5	4	6	3	5	1
1	0	2	1	9	0	0	4	5	6	6	5	0	5	3	6	7	7	4	7	4	4	2
1	0	1	0	9	0	0	2	4	7	7	7	0	5	2	5	6	4	4	6	3	4	1
1	0	2	0	4	1	1	5	3	7	7	7	-99	4	2	4	6	6	1	6	2	-99	-99
0	1	1	0	8	0	0	1	7	1	1	1	0	4	3	1	1	1	7	4	2	-99	-99
0	1	1	0	8	0	0	1	7	1	1	1	0	4	3	1	1	1	7	4	2	-99	-99
1	0	2	0	4	1	1	5	3	7	7	7	-99	4	2	4	6	6	1	6	2	-99	-99
1	0	1	0	9	0	0	4	5	3	3	4	0	4	3	4	4	4	4	4	1	-99	-99
1	0	1	0	4	0	0	1	6	7	7	7	0	3	3	5	6	5	4	5	3	-99	-99
0	1	1	0	1	0	0	5	5	2	2	1	0	3	5	7	7	7	6	4	1	-99	-99
